# Supplementary material for: A Geometric Approach towards Inverse Kinematics of Soft Extensible Pneumatic Actuators Intended for Trajectory Tracking
Source: Sensors (Basel). 2023 Aug 3;23(15):6882. doi: 10.3390/s23156882 (PMC10422376; doi:10.3390/s23156882)
Supplement: Supplementary file 1 [file sensors-23-06882-s001.zip]

Archive with 1 entries (1 files):
- sensors-2421267-supplementary.mp4
